# Supplementary material for: Acid Degradation, Structure Characterization of a Novel Polysaccharide from Leaves of Isatis indigotica Fort. with Immunomodulatory Activity
Source: Molecules. 2026 Apr 28;31(9):1461. doi: 10.3390/molecules31091461 (PMC13164619; doi:10.3390/molecules31091461)
Supplement: Supplementary file 1 [file molecules-31-01461-s001.zip]

Archive with 1 entries (1 files):
- molecules-4224890-supplementary.pdf
